# Supplementary material for: A Comparison of Tools Used for Tuberculosis Diagnosis in Resource-Limited Settings: A Case Study at Mubende Referral Hospital, Uganda
Source: PLoS One. 2014 Jun 26;9(6):e100720. doi: 10.1371/journal.pone.0100720 (PMC4072677; doi:10.1371/journal.pone.0100720)
Supplement: Table S2 — Database: A comparison of TB diagnostic tools used on samples from Mubende regional referral hospital. (XLSX) [file pone.0100720.s002.xlsx]

## Sheet: Mubende_district diagnostic_DB
Case ID	Sex	Age in Years	Previous TB infection	Smoking status	Akohol consumption status	sample type collected	HIV status	Direct smear microscopy (DZM)	Direct smear microscopy Floroscent dye (DFM)	Bacillary load (AFB+)	Culture on Blood agar	Lj culture	MGIT 960 RESULT	MGIT 960 TIME TO DETECTION in days	Resistance to Streptomycine	Resistance to Isoniazid	Resistance to Rifampicine	Resistance to Ethambutol
1	MALE	32	YES	NO	YES	LYMPH NODE ASPIRATE	POSITIVE	POSITIVE	POSITIVE	2	NEGATIVE	POSITIVE	POSITIVE	16	NEGATIVE	NEGATIVE	NEGATIVE	NEGATIVE
2	MALE	38	NO	YES	YES	SPUTUM	POSITIVE	POSITIVE	POSITIVE	3	NEGATIVE	POSITIVE	POSITIVE	3	NEGATIVE	NEGATIVE	NEGATIVE	NEGATIVE
3	FEMALE	31	NO	NO	NO	SPUTUM	POSITIVE	NEGATIVE	POSITIVE	3	NEGATIVE	POSITIVE	POSITIVE	5	NEGATIVE	NEGATIVE	NEGATIVE	NEGATIVE
4	MALE	50	YES	YES	YES	SPUTUM	UNKNOWN	NEGATIVE	NEGATIVE	0	NEGATIVE	NEGATIVE	NEGATIVE	0	NA	NA	NA	NA
5	MALE	48	YES	NO	YES	SPUTUM	UNKNOWN	NEGATIVE	NEGATIVE	0	NEGATIVE	NEGATIVE	NEGATIVE	0	NA	NA	NA	NA
6	MALE	52	YES	YES	YES	SPUTUM	UNKNOWN	NEGATIVE	NEGATIVE	0	NEGATIVE	POSITIVE	NEGATIVE	0	NA	NA	NA	NA
7	FEMALE	25	NO	NO	NO	SPUTUM	POSITIVE	POSITIVE	POSITIVE	3	NEGATIVE	POSITIVE	POSITIVE	3	NEGATIVE	NEGATIVE	NEGATIVE	NEGATIVE
8	MALE	24	NO	NO	YES	SPUTUM	POSITIVE	NEGATIVE	POSITIVE	3	NEGATIVE	POSITIVE	POSITIVE	11	NEGATIVE	NEGATIVE	NEGATIVE	NEGATIVE
9	MALE	30	NO	NO	YES	SPUTUM	POSITIVE	NEGATIVE	POSITIVE	3	NEGATIVE	POSITIVE	POSITIVE	1	NEGATIVE	NEGATIVE	NEGATIVE	NEGATIVE
10	MALE	36	YES	YES	YES	SPUTUM	POSITIVE	POSITIVE	POSITIVE	3	NEGATIVE	POSITIVE	POSITIVE	6	NEGATIVE	NEGATIVE	NEGATIVE	NEGATIVE
11	MALE	22	NO	YES	YES	LYMPH NODE ASPIRATE	UNKNOWN	POSITIVE	NEGATIVE	0	NEGATIVE	NEGATIVE	NEGATIVE	0	NA	NA	NA	NA
12	MALE	24	NO	NO	YES	SPUTUM	UNKNOWN	NEGATIVE	NEGATIVE	0	NEGATIVE	NEGATIVE	NEGATIVE	0	NA	NA	NA	NA
13	MALE	23	NO	NO	YES	LYMPH NODE ASPIRATE	UNKNOWN	NEGATIVE	NEGATIVE	0	NEGATIVE	NEGATIVE	NEGATIVE	0	NA	NA	NA	NA
14	FEMALE	24	NO	NO	NO	SPUTUM	UNKNOWN	NEGATIVE	POSITIVE	3	NEGATIVE	POSITIVE	POSITIVE	3	NEGATIVE	NEGATIVE	NEGATIVE	NEGATIVE
15	MALE	2	NO	NO	NO	SPUTUM	UNKNOWN	NEGATIVE	NEGATIVE	0	NEGATIVE	NEGATIVE	NEGATIVE	0	NA	NA	NA	NA
16	MALE	12	NO	NO	NO	SPUTUM	UNKNOWN	NEGATIVE	NEGATIVE	0	NEGATIVE	NEGATIVE	NEGATIVE	0	NA	NA	NA	NA
17	MALE	24	YES	NO	YES	SPUTUM	UNKNOWN	NEGATIVE	NEGATIVE	0	NEGATIVE	NEGATIVE	NEGATIVE	0	NA	NA	NA	NA
18	MALE	40	NO	YES	YES	LYMPH NODE ASPIRATE	NEGATIVE	POSITIVE	POSITIVE	3	NEGATIVE	POSITIVE	POSITIVE	4	POSITIVE	POSITIVE	NEGATIVE	NEGATIVE
19	MALE	42	NO	YES	NO	LYMPH NODE ASPIRATE	POSITIVE	NEGATIVE	NEGATIVE	0	NEGATIVE	POSITIVE	POSITIVE	17	NEGATIVE	NEGATIVE	NEGATIVE	NEGATIVE
20	FEMALE	30	NO	YES	YES	LYMPH NODE ASPIRATE	POSITIVE	NEGATIVE	POSITIVE	1	NEGATIVE	POSITIVE	POSITIVE	8	NEGATIVE	NEGATIVE	NEGATIVE	NEGATIVE
21	MALE	45	YES	NO	NO	LYMPH NODE ASPIRATE	POSITIVE	NEGATIVE	POSITIVE	2	NEGATIVE	POSITIVE	POSITIVE	6	NEGATIVE	NEGATIVE	NEGATIVE	NEGATIVE
22	FEMALE	25	NO	NO	YES	LYMPH NODE ASPIRATE	POSITIVE	NEGATIVE	NEGATIVE	0	NEGATIVE	NEGATIVE	NEGATIVE	0	NA	NA	NA	NA
23	MALE	52	NO	YES	YES	SPUTUM	UNKNOWN	NEGATIVE	NEGATIVE	0	NEGATIVE	NEGATIVE	NEGATIVE	0	NA	NA	NA	NA
24	MALE	30	YES	NO	YES	SPUTUM	NEGATIVE	POSITIVE	POSITIVE	3	NEGATIVE	POSITIVE	POSITIVE	11	NEGATIVE	NEGATIVE	NEGATIVE	NEGATIVE
25	MALE	29	YES	YES	YES	LYMPH NODE ASPIRATE	POSITIVE	NEGATIVE	NEGATIVE	0	NEGATIVE	NEGATIVE	NEGATIVE	0	NA	NA	NA	NA
26	MALE	50	YES	YES	YES	SPUTUM	NEGATIVE	NEGATIVE	POSITIVE	1	NEGATIVE	POSITIVE	POSITIVE	14	NEGATIVE	NEGATIVE	NEGATIVE	NEGATIVE
27	FEMALE	15	NO	NO	YES	LYMPH NODE ASPIRATE	POSITIVE	POSITIVE	POSITIVE	3	NEGATIVE	POSITIVE	POSITIVE	14	NEGATIVE	NEGATIVE	NEGATIVE	POSITIVE
28	MALE	65	NO	YES	YES	SPUTUM	NEGATIVE	POSITIVE	POSITIVE	3	NEGATIVE	POSITIVE	POSITIVE	4	NEGATIVE	NEGATIVE	NEGATIVE	NEGATIVE
29	MALE	16	NO	NO	NO	SPUTUM	POSITIVE	NEGATIVE	POSITIVE	3	NEGATIVE	POSITIVE	POSITIVE	3	POSITIVE	NEGATIVE	NEGATIVE	NEGATIVE
30	MALE	33	NO	YES	YES	LYMPH NODE ASPIRATE	POSITIVE	POSITIVE	POSITIVE	3	POSITIVE	NEGATIVE	POSITIVE	19	NEGATIVE	NEGATIVE	NEGATIVE	POSITIVE
31	MALE	28	YES	YES	YES	SPUTUM	POSITIVE	NEGATIVE	POSITIVE	3	NEGATIVE	POSITIVE	POSITIVE	2	NEGATIVE	NEGATIVE	NEGATIVE	NEGATIVE
32	MALE	24	YES	NO	YES	SPUTUM	POSITIVE	NEGATIVE	POSITIVE	3	NEGATIVE	POSITIVE	POSITIVE	5	POSITIVE	POSITIVE	POSITIVE	NEGATIVE
33	FEMALE	54	YES	NO	NO	LYMPH NODE ASPIRATE	UNKNOWN	POSITIVE	NEGATIVE	0	NEGATIVE	NEGATIVE	NEGATIVE	0	NA	NA	NA	NA
34	FEMALE	30	NO	YES	YES	LYMPH NODE ASPIRATE	POSITIVE	NEGATIVE	POSITIVE	1	NEGATIVE	NEGATIVE	POSITIVE	16	NEGATIVE	NEGATIVE	NEGATIVE	NEGATIVE
35	MALE	29	YES	YES	YES	LYMPH NODE ASPIRATE	NEGATIVE	POSITIVE	POSITIVE	3	NEGATIVE	POSITIVE	POSITIVE	4	NEGATIVE	NEGATIVE	NEGATIVE	NEGATIVE
36	MALE	22	YES	NO	YES	SPUTUM	UNKNOWN	NEGATIVE	NEGATIVE	0	NEGATIVE	NEGATIVE	NEGATIVE	0	NA	NA	NA	NA
37	FEMALE	30	NO	NO	YES	LYMPH NODE ASPIRATE	POSITIVE	NEGATIVE	POSITIVE	3	NEGATIVE	POSITIVE	POSITIVE	4	NEGATIVE	NEGATIVE	NEGATIVE	NEGATIVE
38	FEMALE	4	NO	NO	NO	LYMPH NODE ASPIRATE	POSITIVE	NEGATIVE	POSITIVE	3	NEGATIVE	POSITIVE	POSITIVE	4	NEGATIVE	NEGATIVE	NEGATIVE	NEGATIVE
39	MALE	47	YES	YES	YES	LYMPH NODE ASPIRATE	POSITIVE	POSITIVE	POSITIVE	3	NEGATIVE	POSITIVE	POSITIVE	6	NEGATIVE	NEGATIVE	NEGATIVE	NEGATIVE
40	FEMALE	32	NO	NO	NO	SPUTUM	UNKNOWN	NEGATIVE	NEGATIVE	0	NEGATIVE	NEGATIVE	NEGATIVE	0	NA	NA	NA	NA
41	MALE	38	NO	YES	YES	LYMPH NODE ASPIRATE	POSITIVE	NEGATIVE	NEGATIVE	0	NEGATIVE	NEGATIVE	NEGATIVE	0	NA	NA	NA	NA
42	MALE	58	NO	YES	YES	ABSCESS ASPIRATE	POSITIVE	NEGATIVE	NEGATIVE	0	NEGATIVE	POSITIVE	POSITIVE	7	NEGATIVE	NEGATIVE	NEGATIVE	NEGATIVE
43	MALE	26	NO	NO	NO	SPUTUM	POSITIVE	NEGATIVE	NEGATIVE	0	NEGATIVE	NEGATIVE	NEGATIVE	0	NA	NA	NA	NA
44	MALE	42	YES	NO	YES	SPUTUM	UNKNOWN	NEGATIVE	NEGATIVE	0	NEGATIVE	NEGATIVE	NEGATIVE	0	NA	NA	NA	NA
45	FEMALE	30	NO	NO	YES	LYMPH NODE ASPIRATE	UNKNOWN	POSITIVE	NEGATIVE	0	NEGATIVE	NEGATIVE	NEGATIVE	0	NA	NA	NA	NA
46	FEMALE	30	NA	NO	NO	LYMPH NODE ASPIRATE	UNKNOWN	NEGATIVE	NEGATIVE	0	NEGATIVE	NEGATIVE	NEGATIVE	0	NA	NA	NA	NA
47	MALE	19	NO	NO	NO	LYMPH NODE ASPIRATE	POSITIVE	NEGATIVE	POSITIVE	3	NEGATIVE	POSITIVE	POSITIVE	2	NEGATIVE	NEGATIVE	NEGATIVE	NEGATIVE
48	MALE	43	YES	YES	YES	LYMPH NODE ASPIRATE	UNKNOWN	NEGATIVE	POSITIVE	1	POSITIVE	POSITIVE	POSITIVE	1	NEGATIVE	NEGATIVE	NEGATIVE	NEGATIVE
49	FEMALE	33	YES	NO	NO	SPUTUM	POSITIVE	NEGATIVE	POSITIVE	3	POSITIVE	POSITIVE	POSITIVE	4	NEGATIVE	NEGATIVE	NEGATIVE	NEGATIVE
50	MALE	42	NO	YES	YES	LYMPH NODE ASPIRATE	POSITIVE	NEGATIVE	POSITIVE	3	NEGATIVE	POSITIVE	POSITIVE	4	NEGATIVE	POSITIVE	NEGATIVE	NEGATIVE
51	FEMALE	29	YES	NO	YES	LYMPH NODE ASPIRATE	POSITIVE	POSITIVE	POSITIVE	3	NEGATIVE	POSITIVE	POSITIVE	5	NEGATIVE	NEGATIVE	NEGATIVE	NEGATIVE
52	FEMALE	18	NO	NO	YES	SPUTUM	UNKNOWN	NEGATIVE	NEGATIVE	0	NEGATIVE	NEGATIVE	NEGATIVE	0	NA	NA	NA	NA
53	FEMALE	42	NO	YES	YES	SPUTUM	NEGATIVE	NEGATIVE	POSITIVE	3	NEGATIVE	NEGATIVE	POSITIVE	4	NEGATIVE	NEGATIVE	NEGATIVE	NEGATIVE
54	FEMALE	35	NO	NO	NO	LYMPH NODE ASPIRATE	NEGATIVE	POSITIVE	POSITIVE	3	NEGATIVE	NEGATIVE	POSITIVE	1	NEGATIVE	NEGATIVE	NEGATIVE	NEGATIVE
55	MALE	35	YES	YES	YES	SPUTUM	UNKNOWN	NEGATIVE	POSITIVE	3	NEGATIVE	NEGATIVE	POSITIVE	3	POSITIVE	NEGATIVE	NEGATIVE	NEGATIVE
56	FEMALE	70	NO	NO	YES	SPUTUM	UNKNOWN	NEGATIVE	NEGATIVE	0	NEGATIVE	NEGATIVE	NEGATIVE	0	NA	NA	NA	NA
57	FEMALE	35	YES	NO	YES	SPUTUM	UNKNOWN	NEGATIVE	NEGATIVE	0	NEGATIVE	NEGATIVE	NEGATIVE	0	NA	NA	NA	NA
58	FEMALE	16	NO	NO	NO	LYMPH NODE ASPIRATE	UNKNOWN	NEGATIVE	NEGATIVE	0	NEGATIVE	NEGATIVE	NEGATIVE	0	NA	NA	NA	NA
59	FEMALE	31	NA	NO	NO	LYMPH NODE ASPIRATE	UNKNOWN	NEGATIVE	NEGATIVE	0	NEGATIVE	NEGATIVE	NEGATIVE	0	NA	NA	NA	NA
60	MALE	27	NO	NO	NO	LYMPH NODE ASPIRATE	POSITIVE	POSITIVE	POSITIVE	3	POSITIVE	POSITIVE	POSITIVE	4	NEGATIVE	NEGATIVE	NEGATIVE	NEGATIVE
61	MALE	22	YES	YES	YES	SPUTUM	NEGATIVE	POSITIVE	POSITIVE	3	NEGATIVE	POSITIVE	POSITIVE	3	NEGATIVE	NEGATIVE	NEGATIVE	NEGATIVE
62	FEMALE	53	NO	NO	YES	SPUTUM	POSITIVE	NEGATIVE	POSITIVE	3	POSITIVE	NEGATIVE	POSITIVE	4	NEGATIVE	NEGATIVE	NEGATIVE	NEGATIVE
63	FEMALE	50	NO	YES	YES	SPUTUM	POSITIVE	POSITIVE	POSITIVE	3	NEGATIVE	POSITIVE	POSITIVE	3	NEGATIVE	NEGATIVE	NEGATIVE	NEGATIVE
64	FEMALE	35	YES	NO	YES	SPUTUM	POSITIVE	NEGATIVE	NEGATIVE	0	NEGATIVE	NEGATIVE	NEGATIVE	0	NA	NA	NA	NA
65	MALE	27	NO	NO	YES	SPUTUM	NEGATIVE	NEGATIVE	POSITIVE	3	NEGATIVE	POSITIVE	POSITIVE	6	POSITIVE	NEGATIVE	NEGATIVE	NEGATIVE
66	MALE	27	NO	NO	YES	SPUTUM	POSITIVE	NEGATIVE	NEGATIVE	0	NEGATIVE	NEGATIVE	NEGATIVE	0	NA	NA	NA	NA
67	MALE	30	NO	YES	YES	SPUTUM	POSITIVE	NEGATIVE	POSITIVE	3	NEGATIVE	POSITIVE	POSITIVE	6	NEGATIVE	NEGATIVE	NEGATIVE	NEGATIVE
68	MALE	9	NO	NO	YES	LYMPH NODE ASPIRATE	POSITIVE	NEGATIVE	NEGATIVE	0	NEGATIVE	NEGATIVE	NEGATIVE	0	NA	NA	NA	NA
69	MALE	4	NO	NO	NO	ABSCESS ASPIRATE	NEGATIVE	NEGATIVE	NEGATIVE	0	NEGATIVE	NEGATIVE	NEGATIVE	0	NA	NA	NA	NA
70	FEMALE	39	NO	YES	NO	SPUTUM	UNKNOWN	POSITIVE	POSITIVE	3	NEGATIVE	POSITIVE	POSITIVE	5	NEGATIVE	NEGATIVE	POSITIVE	NEGATIVE
71	FEMALE	19	NO	NO	NO	SPUTUM	UNKNOWN	NEGATIVE	NEGATIVE	0	NEGATIVE	NEGATIVE	NEGATIVE	0	NA	NA	NA	NA
72	FEMALE	26	NO	NO	NO	SPUTUM	POSITIVE	NEGATIVE	NEGATIVE	0	NEGATIVE	NEGATIVE	POSITIVE	19	NEGATIVE	NEGATIVE	NEGATIVE	NEGATIVE
73	MALE	41	YES	YES	YES	SPUTUM	NEGATIVE	NEGATIVE	NEGATIVE	0	NEGATIVE	NEGATIVE	NEGATIVE	0	NA	NA	NA	NA
74	MALE	51	YES	NO	YES	SPUTUM	POSITIVE	NEGATIVE	NEGATIVE	0	NEGATIVE	NEGATIVE	NEGATIVE	0	NA	NA	NA	NA
75	FEMALE	20	NO	NO	NO	LYMPH NODE ASPIRATE	POSITIVE	NEGATIVE	NEGATIVE	0	NEGATIVE	NEGATIVE	NEGATIVE	0	NA	NA	NA	NA
76	MALE	43	NO	NO	YES	LYMPH NODE ASPIRATE	UNKNOWN	NEGATIVE	NEGATIVE	0	NEGATIVE	NEGATIVE	NEGATIVE	0	NA	NA	NA	NA
77	MALE	27	NO	NO	YES	LYMPH NODE ASPIRATE	UNKNOWN	NEGATIVE	NEGATIVE	0	NEGATIVE	NEGATIVE	NEGATIVE	0	NA	NA	NA	NA
78	MALE	6	NO	NO	NO	LYMPH NODE ASPIRATE	UNKNOWN	NEGATIVE	NEGATIVE	0	NEGATIVE	NEGATIVE	NEGATIVE	0	NA	NA	NA	NA
79	MALE	3	NO	NO	NO	LYMPH NODE ASPIRATE	UNKNOWN	NEGATIVE	NEGATIVE	0	NEGATIVE	NEGATIVE	NEGATIVE	0	NA	NA	NA	NA
80	MALE	1	NO	NO	NO	LYMPH NODE ASPIRATE	UNKNOWN	NEGATIVE	NEGATIVE	0	NEGATIVE	NEGATIVE	NEGATIVE	0	NA	NA	NA	NA
81	FEMALE	10	NO	NO	NO	LYMPH NODE ASPIRATE	UNKNOWN	NEGATIVE	NEGATIVE	0	NEGATIVE	NEGATIVE	NEGATIVE	0	NA	NA	NA	NA
82	MALE	44	YES	NO	YES	LYMPH NODE ASPIRATE	NEGATIVE	NEGATIVE	POSITIVE	3	NEGATIVE	POSITIVE	POSITIVE	1	NEGATIVE	NEGATIVE	NEGATIVE	NEGATIVE
83	MALE	7	NO	NO	NO	LYMPH NODE ASPIRATE	UNKNOWN	NEGATIVE	NEGATIVE	0	NEGATIVE	NEGATIVE	NEGATIVE	0	NA	NA	NA	NA
84	FEMALE	40	NO	NO	YES	LYMPH NODE ASPIRATE	POSITIVE	POSITIVE	POSITIVE	3	NEGATIVE	POSITIVE	POSITIVE	2	NEGATIVE	NEGATIVE	NEGATIVE	NEGATIVE
85	FEMALE	70	NO	NO	NO	LYMPH NODE ASPIRATE	UNKNOWN	NEGATIVE	NEGATIVE	0	NEGATIVE	NEGATIVE	NEGATIVE	0	NA	NA	NA	NA
86	FEMALE	24	NO	NO	NO	LYMPH NODE ASPIRATE	UNKNOWN	NEGATIVE	NEGATIVE	0	NEGATIVE	NEGATIVE	NEGATIVE	0	NA	NA	NA	NA
87	MALE	34	NO	NO	YES	SPUTUM	UNKNOWN	NEGATIVE	NEGATIVE	0	NEGATIVE	POSITIVE	POSITIVE	1NEGATIVE	NEGATIVE	NEGATIVE	NEGATIVE	NEGATIVE
88	MALE	22	NO	YES	YES	SPUTUM	POSITIVE	NEGATIVE	POSITIVE	3	NEGATIVE	POSITIVE	POSITIVE	4	NEGATIVE	NEGATIVE	NEGATIVE	NEGATIVE
89	MALE	40	NO	YES	YES	SPUTUM	POSITIVE	POSITIVE	POSITIVE	3	NEGATIVE	POSITIVE	POSITIVE	5	NEGATIVE	NEGATIVE	NEGATIVE	NEGATIVE
90	MALE	23	YES	YES	YES	SPUTUM	UNKNOWN	NEGATIVE	POSITIVE	1	NEGATIVE	POSITIVE	POSITIVE	9	NEGATIVE	NEGATIVE	NEGATIVE	NEGATIVE
91	FEMALE	30	NO	YES	YES	SPUTUM	NEGATIVE	NEGATIVE	NEGATIVE	0	NEGATIVE	NEGATIVE	NEGATIVE	0	NA	NA	NA	NA
92	FEMALE	31	NO	YES	NO	LYMPH NODE ASPIRATE	POSITIVE	POSITIVE	POSITIVE	3	NEGATIVE	POSITIVE	POSITIVE	4	NEGATIVE	NEGATIVE	NEGATIVE	NEGATIVE
93	FEMALE	40	NO	NO	YES	ABSCESS ASPIRATE	UNKNOWN	NEGATIVE	NEGATIVE	0	NEGATIVE	NEGATIVE	NEGATIVE	0	NA	NA	NA	NA
94	MALE	45	NO	YES	NO	ABSCESS ASPIRATE	UNKNOWN	NEGATIVE	POSITIVE	2	NEGATIVE	POSITIVE	POSITIVE	9	NEGATIVE	NEGATIVE	NEGATIVE	NEGATIVE
95	MALE	30	NO	YES	YES	ABSCESS ASPIRATE	NEGATIVE	NEGATIVE	POSITIVE	3	POSITIVE	POSITIVE	POSITIVE	5	NEGATIVE	NEGATIVE	NEGATIVE	NEGATIVE
96	FEMALE	26	YES	YES	NO	SPUTUM	NEGATIVE	POSITIVE	POSITIVE	3	NEGATIVE	NEGATIVE	POSITIVE	1	NA	NA	NA	NA
97	MALE	38	NO	YES	YES	SPUTUM	POSITIVE	NEGATIVE	POSITIVE	3	NEGATIVE	POSITIVE	POSITIVE	6	NA	NA	NA	NA
98	MALE	40	NO	YES	YES	SPUTUM	NEGATIVE	NEGATIVE	NEGATIVE	0	NEGATIVE	NEGATIVE	NEGATIVE	0	NA	NA	NA	NA
99	FEMALE	23	NO	NO	NO	SPUTUM	UNKNOWN	NEGATIVE	NEGATIVE	0	NEGATIVE	NEGATIVE	NEGATIVE	0	NA	NA	NA	NA
100	MALE	41	YES	YES	YES	SPUTUM	NEGATIVE	NEGATIVE	NEGATIVE	0	NEGATIVE	NEGATIVE	NEGATIVE	0	NA	NA	NA	NA
101	MALE	65	YES	YES	YES	SPUTUM	NEGATIVE	NEGATIVE	NEGATIVE	0	NEGATIVE	NEGATIVE	NEGATIVE	0	NA	NA	NA	NA
102	FEMALE	38	YES	NO	YES	LYMPH NODE ASPIRATE	POSITIVE	NEGATIVE	POSITIVE	1	POSITIVE	NEGATIVE	POSITIVE	1	NEGATIVE	NEGATIVE	NEGATIVE	NEGATIVE
103	MALE	67	NO	NO	YES	SPUTUM	NEGATIVE	NEGATIVE	NEGATIVE	0	NEGATIVE	NEGATIVE	NEGATIVE	0	NA	NA	NA	NA
104	MALE	41	YES	YES	YES	ABSCESS ASPIRATE	POSITIVE	POSITIVE	POSITIVE	3	NEGATIVE	POSITIVE	POSITIVE	5	NEGATIVE	NEGATIVE	NEGATIVE	NEGATIVE
105	FEMALE	30	NO	NO	NO	ABSCESS ASPIRATE	POSITIVE	NEGATIVE	POSITIVE	3	NEGATIVE	POSITIVE	POSITIVE	7	NEGATIVE	NEGATIVE	NEGATIVE	NEGATIVE
106	MALE	29	YES	YES	YES	SPUTUM	POSITIVE	NEGATIVE	POSITIVE	3	NEGATIVE	POSITIVE	POSITIVE	6	NEGATIVE	NEGATIVE	NEGATIVE	NEGATIVE
107	FEMALE	29	NO	NO	NO	SPUTUM	POSITIVE	POSITIVE	POSITIVE	0	NEGATIVE	POSITIVE	POSITIVE	5	NEGATIVE	NEGATIVE	NEGATIVE	NEGATIVE
108	MALE	50	YES	NO	NO	SPUTUM	NEGATIVE	NEGATIVE	NEGATIVE	0	NEGATIVE	NEGATIVE	NEGATIVE	0	NA	NA	NA	NA
109	MALE	36	NO	NO	YES	SPUTUM	UNKNOWN	NEGATIVE	NEGATIVE	0	NEGATIVE	NEGATIVE	NEGATIVE	0	NA	NA	NA	NA
110	MALE	49	NO	NO	NO	SPUTUM	NEGATIVE	NEGATIVE	NEGATIVE	0	NEGATIVE	NEGATIVE	NEGATIVE	0	NA	NA	NA	NA
111	MALE	40	NO	NO	YES	SPUTUM	NEGATIVE	NEGATIVE	NEGATIVE	0	NEGATIVE	NEGATIVE	NEGATIVE	0	NA	NA	NA	NA
112	MALE	41	NO	NO	NO	SPUTUM	NEGATIVE	NEGATIVE	NEGATIVE	0	NEGATIVE	NEGATIVE	NEGATIVE	0	NA	NA	NA	NA
113	FEMALE	24	NO	NO	NO	SPUTUM	UNKNOWN	NEGATIVE	NEGATIVE	0	NEGATIVE	NEGATIVE	NEGATIVE	0	NA	NA	NA	NA
114	MALE	28	NO	NO	YES	SPUTUM	UNKNOWN	NEGATIVE	NEGATIVE	0	NEGATIVE	NEGATIVE	NEGATIVE	0	NA	NA	NA	NA
115	MALE	24	YES	NO	YES	SPUTUM	UNKNOWN	NEGATIVE	NEGATIVE	0	NEGATIVE	NEGATIVE	NEGATIVE	0	NA	NA	NA	NA
116	FEMALE	46	NO	YES	YES	SPUTUM	UNKNOWN	NEGATIVE	NEGATIVE	0	NEGATIVE	NEGATIVE	NEGATIVE	0	NA	NA	NA	NA
117	FEMALE	49	YES	NO	YES	ABSCESS ASPIRATE	UNKNOWN	NEGATIVE	NEGATIVE	0	NEGATIVE	POSITIVE	POSITIVE	5	NEGATIVE	POSITIVE	NEGATIVE	NEGATIVE
118	FEMALE	37	NO	YES	YES	ABSCESS ASPIRATE	UNKNOWN	NEGATIVE	NEGATIVE	0	NEGATIVE	NEGATIVE	NEGATIVE	0	NA	NA	NA	NA
119	FEMALE	33	NO	NO	NO	LYMPH NODE ASPIRATE	POSITIVE	POSITIVE	NEGATIVE	0	NEGATIVE	NEGATIVE	NEGATIVE	0	NA	NA	NA	NA
120	MALE	54	NO	NO	YES	SPUTUM	POSITIVE	NEGATIVE	NEGATIVE	0	NEGATIVE	NEGATIVE	NEGATIVE	0	NA	NA	NA	NA
121	FEMALE	27	NO	YES	YES	ABSCESS ASPIRATE	UNKNOWN	NEGATIVE	POSITIVE	2	NEGATIVE	POSITIVE	POSITIVE	5	NEGATIVE	NEGATIVE	NEGATIVE	NEGATIVE
122	MALE	39	YES	YES	YES	SPUTUM	POSITIVE	NEGATIVE	NEGATIVE	0	NEGATIVE	NEGATIVE	NEGATIVE	0	NA	NA	NA	NA
123	FEMALE	27	YES	NO	NO	LYMPH NODE ASPIRATE	POSITIVE	NEGATIVE	NEGATIVE	0	NEGATIVE	POSITIVE	POSITIVE	7	NEGATIVE	NEGATIVE	NEGATIVE	NEGATIVE
124	MALE	27	YES	NO	YES	SPUTUM	POSITIVE	NEGATIVE	NEGATIVE	0	NEGATIVE	NEGATIVE	NEGATIVE	0	NA	NA	NA	NA
125	MALE	30	YES	YES	YES	SPUTUM	POSITIVE	NEGATIVE	NEGATIVE	0	NEGATIVE	NEGATIVE	NEGATIVE	0	NA	NA	NA	NA
126	MALE	51	NO	YES	YES	SPUTUM	UNKNOWN	NEGATIVE	NEGATIVE	0	POSITIVE	POSITIVE	NEGATIVE	0	NA	NA	NA	NA
127	FEMALE	25	NO	NO	YES	LYMPH NODE ASPIRATE	POSITIVE	NEGATIVE	NEGATIVE	0	NEGATIVE	NEGATIVE	NEGATIVE	0	NA	NA	NA	NA
128	MALE	36	NO	NO	NO	SPUTUM	NEGATIVE	NEGATIVE	POSITIVE	0	NEGATIVE	POSITIVE	POSITIVE	5	NEGATIVE	NEGATIVE	NEGATIVE	NEGATIVE
129	MALE	17	NO	NO	NO	SPUTUM	NEGATIVE	NEGATIVE	NEGATIVE	0	NEGATIVE	NEGATIVE	NEGATIVE	0	NA	NA	NA	NA
130	MALE	30	YES	NO		ABSCESS ASPIRATE	POSITIVE	NEGATIVE	NEGATIVE	0	NEGATIVE	POSITIVE	POSITIVE	5	NEGATIVE	NEGATIVE	NEGATIVE	NEGATIVE
131	MALE	25	YES	YES	YES	SPUTUM	POSITIVE	POSITIVE	POSITIVE	0	NEGATIVE	POSITIVE	POSITIVE	9	NEGATIVE	NEGATIVE	NEGATIVE	NEGATIVE
132	FEMALE	12	NO	NO	YES	LYMPH NODE ASPIRATE	NEGATIVE	NEGATIVE	NEGATIVE	0	NEGATIVE	NEGATIVE	NEGATIVE	0	NA	NA	NA	NA
133	FEMALE	4	NO	NO	YES	LYMPH NODE ASPIRATE	NEGATIVE	NEGATIVE	NEGATIVE	0	NEGATIVE	NEGATIVE	NEGATIVE	0	NA	NA	NA	NA
134	MALE	6	NO	NO	NO	SPUTUM	NEGATIVE	NEGATIVE	NEGATIVE	0	NEGATIVE	NEGATIVE	NEGATIVE	0	NA	NA	NA	NA
135	FEMALE	35	NO	NO	NO	SPUTUM	UNKNOWN	NEGATIVE	NEGATIVE	0	NEGATIVE	NEGATIVE	NEGATIVE	0	NA	NA	NA	NA
136	MALE	40	YES	YES	YES	ABSCESS ASPIRATE	POSITIVE	NEGATIVE	POSITIVE	3	NEGATIVE	POSITIVE	POSITIVE	4	NEGATIVE	NEGATIVE	NEGATIVE	NEGATIVE
137	MALE	50	NO	NO	NO	SPUTUM	NEGATIVE	NEGATIVE	NEGATIVE	0	NEGATIVE	NEGATIVE	NEGATIVE	0	NA	NA	NA	NA
138	MALE	30	NO	YES	NO	SPUTUM	NEGATIVE	NEGATIVE	NEGATIVE	0	NEGATIVE	NEGATIVE	NEGATIVE	0	NA	NA	NA	NA
139	MALE	67	NO	NO	NO	SPUTUM	NEGATIVE	NEGATIVE	NEGATIVE	0	NEGATIVE	NEGATIVE	NEGATIVE	0	NA	NA	NA	NA
140	FEMALE	30	YES	NO	NO	LYMPH NODE ASPIRATE	POSITIVE	NEGATIVE	NEGATIVE	0	NEGATIVE	NEGATIVE	NEGATIVE	0	NA	NA	NA	NA
141	MALE	31	YES	NO	NO	LYMPH NODE ASPIRATE	POSITIVE	NEGATIVE	NEGATIVE	0	NEGATIVE	NEGATIVE	NEGATIVE	0	NA	NA	NA	NA
142	MALE	36	NO	NO	YES	SPUTUM	POSITIVE	NEGATIVE	NEGATIVE	0	NEGATIVE	NEGATIVE	NEGATIVE	0	NA	NA	NA	NA
143	FEMALE	15	NO	YES	YES	SPUTUM	UNKNOWN	NEGATIVE	NEGATIVE	0	NEGATIVE	NEGATIVE	NEGATIVE	0	NA	NA	NA	NA
144	FEMALE	27	NO	NO	NO	SPUTUM	POSITIVE	NEGATIVE	NEGATIVE	0	NEGATIVE	NEGATIVE	NEGATIVE	0	NA	NA	NA	NA
145	FEMALE	36	NO	YES	YES	SPUTUM	UNKNOWN	NEGATIVE	POSITIVE	0	NEGATIVE	POSITIVE	POSITIVE	3	NEGATIVE	NEGATIVE	NEGATIVE	NEGATIVE
146	FEMALE	34	NO	NO	NO	LYMPH NODE ASPIRATE	UNKNOWN	NEGATIVE	NEGATIVE	0	NEGATIVE	NEGATIVE	NEGATIVE	0	NA	NA	NA	NA
147	FEMALE	35	NO	YES	YES	LYMPH NODE ASPIRATE	UNKNOWN	NEGATIVE	NEGATIVE	0	NEGATIVE	NEGATIVE	NEGATIVE	0	NA	NA	NA	NA
148	MALE	8	NO	NO	YES	SPUTUM	POSITIVE	NEGATIVE	NEGATIVE	0	NEGATIVE	POSITIVE	NEGATIVE	0	NA	NA	NA	NA
149	MALE	40	NO	YES	YES	LYMPH NODE ASPIRATE	NEGATIVE	NEGATIVE	NEGATIVE	0	NEGATIVE	NEGATIVE	NEGATIVE	0	NA	NA	NA	NA
150	MALE	67	NO	YES	YES	SPUTUM	UNKNOWN	NEGATIVE	NEGATIVE	0	NEGATIVE	NEGATIVE	NEGATIVE	0	NA	NA	NA	NA
151	MALE	50	NO	YES	YES	SPUTUM	UNKNOWN	NEGATIVE	NEGATIVE	0	NEGATIVE	NEGATIVE	NEGATIVE	0	NA	NA	NA	NA
152	FEMALE	64	NO	NO	YES	LYMPH NODE ASPIRATE	UNKNOWN	NEGATIVE	NEGATIVE	0	NEGATIVE	NEGATIVE	NEGATIVE	0	NA	NA	NA	NA
153	MALE	32	NO	NO	YES	SPUTUM	UNKNOWN	NEGATIVE	NEGATIVE	0	NEGATIVE	NEGATIVE	NEGATIVE	0	NA	NA	NA	NA
154	FEMALE	22	NO	NO	NO	LYMPH NODE ASPIRATE	UNKNOWN	NEGATIVE	NEGATIVE	0	NEGATIVE	NEGATIVE	NEGATIVE	0	NA	NA	NA	NA
155	MALE	21	NO	NO	YES	LYMPH NODE ASPIRATE	UNKNOWN	NEGATIVE	NEGATIVE	0	NEGATIVE	NEGATIVE	NEGATIVE	0	NA	NA	NA	NA
156	FEMALE	25	NO	NO	NO	LYMPH NODE ASPIRATE	UNKNOWN	NEGATIVE	NEGATIVE	0	NEGATIVE	NEGATIVE	NEGATIVE	0	NA	NA	NA	NA
157	MALE	24	NO	NO	NO	LYMPH NODE ASPIRATE	UNKNOWN	NEGATIVE	NEGATIVE	0	NEGATIVE	NEGATIVE	NEGATIVE	0	NA	NA	NA	NA
158	MALE	26	NO	NO	NO	LYMPH NODE ASPIRATE	UNKNOWN	NEGATIVE	NEGATIVE	0	NEGATIVE	NEGATIVE	NEGATIVE	0	NA	NA	NA	NA
159	MALE	20	NO	NO	NO	LYMPH NODE ASPIRATE	UNKNOWN	NEGATIVE	NEGATIVE	0	NEGATIVE	NEGATIVE	NEGATIVE	0	NA	NA	NA	NA
160	FEMALE	20	NO	NO	NO	LYMPH NODE ASPIRATE	UNKNOWN	NEGATIVE	NEGATIVE	0	NEGATIVE	NEGATIVE	NEGATIVE	0	NA	NA	NA	NA
161	MALE	40	NO	NO	YES	SPUTUM	NEGATIVE	NEGATIVE	NEGATIVE	0	NEGATIVE	NEGATIVE	NEGATIVE	0	NA	NA	NA	NA
162	MALE	41	YES	NO	NO	SPUTUM	NEGATIVE	NEGATIVE	NEGATIVE	0	NEGATIVE	NEGATIVE	NEGATIVE	0	NA	NA	NA	NA
163	FEMALE	24	NO	NO	YES	LYMPH NODE ASPIRATE	UNKNOWN	NEGATIVE	NEGATIVE	0	NEGATIVE	NEGATIVE	NEGATIVE	0	NA	NA	NA	NA
164	MALE	28	NO	YES	YES	SPUTUM	UNKNOWN	NEGATIVE	NEGATIVE	0	NEGATIVE	NEGATIVE	NEGATIVE	0	NA	NA	NA	NA
165	MALE	24	YES	NO	YES	SPUTUM	UNKNOWN	NEGATIVE	NEGATIVE	0	NEGATIVE	NEGATIVE	NEGATIVE	0	NA	NA	NA	NA
166	FEMALE	46	NO	YES	YES	LYMPH NODE ASPIRATE	UNKNOWN	NEGATIVE	NEGATIVE	0	NEGATIVE	NEGATIVE	NEGATIVE	0	NA	NA	NA	NA
167	FEMALE	49	NO	NO	NO	LYMPH NODE ASPIRATE	UNKNOWN	NEGATIVE	NEGATIVE	0	NEGATIVE	NEGATIVE	NEGATIVE	0	NA	NA	NA	NA
168	FEMALE	37	NO	YES	YES	SPUTUM	UNKNOWN	NEGATIVE	NEGATIVE	0	NEGATIVE	NEGATIVE	NEGATIVE	0	NA	NA	NA	NA
169	FEMALE	33	YES	NO	NO	LYMPH NODE ASPIRATE	POSITIVE	NEGATIVE	NEGATIVE	0	NEGATIVE	NEGATIVE	NEGATIVE	0	NA	NA	NA	NA
170	MALE	54	NO	NO	YES	SPUTUM	POSITIVE	NEGATIVE	NEGATIVE	0	NEGATIVE	NEGATIVE	NEGATIVE	0	NA	NA	NA	NA
171	MALE	25	NO	NO	NO	LYMPH NODE ASPIRATE	UNKNOWN	NEGATIVE	NEGATIVE	0	NEGATIVE	NEGATIVE	NEGATIVE	0	NA	NA	NA	NA
172	MALE	21	NO	NO	YES	SPUTUM	UNKNOWN	NEGATIVE	NEGATIVE	0	NEGATIVE	NEGATIVE	NEGATIVE	0	NA	NA	NA	NA
173	FEMALE	18	NO	NO	YES	LYMPH NODE ASPIRATE	UNKNOWN	NEGATIVE	NEGATIVE	0	NEGATIVE	NEGATIVE	NEGATIVE	0	NA	NA	NA	NA
174	MALE	23	NO	NO	NO	SPUTUM	UNKNOWN	NEGATIVE	NEGATIVE	0	NEGATIVE	NEGATIVE	NEGATIVE	0	NA	NA	NA	NA
175	MALE	25	NO	NO	NO	LYMPH NODE ASPIRATE	UNKNOWN	NEGATIVE	NEGATIVE	0	NEGATIVE	NEGATIVE	NEGATIVE	0	NA	NA	NA	NA
176	MALE	27	NO	NO	NO	SPUTUM	UNKNOWN	NEGATIVE	NEGATIVE	0	NEGATIVE	NEGATIVE	NEGATIVE	0	NA	NA	NA	NA
177	FEMALE	28	NO	YES	YES	LYMPH NODE ASPIRATE	UNKNOWN	NEGATIVE	NEGATIVE	0	NEGATIVE	NEGATIVE	NEGATIVE	0	NA	NA	NA	NA
178	FEMALE	20	NO	NO	NO	LYMPH NODE ASPIRATE	POSITIVE	NEGATIVE	NEGATIVE	0	NEGATIVE	NEGATIVE	NEGATIVE	0	NA	NA	NA	NA
179	MALE	43	NO	NO	YES	LYMPH NODE ASPIRATE	UNKNOWN	NEGATIVE	NEGATIVE	0	NEGATIVE	NEGATIVE	NEGATIVE	0	NA	NA	NA	NA
180	MALE	27	NO	NO	YES	LYMPH NODE ASPIRATE	UNKNOWN	NEGATIVE	NEGATIVE	0	NEGATIVE	NEGATIVE	NEGATIVE	0	NA	NA	NA	NA
181	MALE	25	NO	NO	NO	SPUTUM	UNKNOWN	NEGATIVE	NEGATIVE	0	NEGATIVE	NEGATIVE	NEGATIVE	0	NA	NA	NA	NA
182	FEMALE	22	NO	NO	NO	LYMPH NODE ASPIRATE	UNKNOWN	NEGATIVE	NEGATIVE	0	NEGATIVE	NEGATIVE	NEGATIVE	0	NA	NA	NA	NA
183	MALE	23	NO	YES	YES	ABSCESS ASPIRATE	UNKNOWN	NEGATIVE	NEGATIVE	0	NEGATIVE	NEGATIVE	NEGATIVE	0	NA	NA	NA	NA
184	MALE	32	NO	YES	NO	ABSCESS ASPIRATE	UNKNOWN	NEGATIVE	NEGATIVE	0	NEGATIVE	NEGATIVE	NEGATIVE	0	NA	NA	NA	NA
185	MALE	32	NO	NO	NO	ABSCESS ASPIRATE	UNKNOWN	NEGATIVE	NEGATIVE	0	NEGATIVE	NEGATIVE	NEGATIVE	0	NA	NA	NA	NA
186	FEMALE	25	NO	NO	NO	LYMPH NODE ASPIRATE	NEGATIVE	NEGATIVE	NEGATIVE	0	NEGATIVE	NEGATIVE	NEGATIVE	0	NA	NA	NA	NA
187	MALE	24	NO	NO	NO	SPUTUM	NEGATIVE	NEGATIVE	NEGATIVE	0	NEGATIVE	POSITIVE	NEGATIVE	0	NA	NA	NA	NA
188	MALE	23	NO	NO	NO	LYMPH NODE ASPIRATE	NEGATIVE	NEGATIVE	NEGATIVE	0	NEGATIVE	NEGATIVE	NEGATIVE	0	NA	NA	NA	NA
189	MALE	25	NO	YES	NO	SPUTUM	NEGATIVE	NEGATIVE	NEGATIVE	0	NEGATIVE	NEGATIVE	NEGATIVE	0	NA	NA	NA	NA
190	FEMALE	28	NO	YES	NO	LYMPH NODE ASPIRATE	NEGATIVE	NEGATIVE	NEGATIVE	0	NEGATIVE	NEGATIVE	NEGATIVE	0	NA	NA	NA	NA
191	MALE	26	NO	YES	NO	SPUTUM	NEGATIVE	NEGATIVE	NEGATIVE	0	NEGATIVE	NEGATIVE	NEGATIVE	0	NA	NA	NA	NA
192	MALE	24	NO	YES	NO	LYMPH NODE ASPIRATE	UNKNOWN	NEGATIVE	NEGATIVE	0	NEGATIVE	NEGATIVE	NEGATIVE	0	NA	NA	NA	NA
193	FEMALE	26	NO	NO	NO	LYMPH NODE ASPIRATE	UNKNOWN	NEGATIVE	NEGATIVE	0	NEGATIVE	NEGATIVE	NEGATIVE	0	NA	NA	NA	NA
194	MALE	25	NO	NO	NO	LYMPH NODE ASPIRATE	UNKNOWN	NEGATIVE	NEGATIVE	0	NEGATIVE	NEGATIVE	NEGATIVE	0	NA	NA	NA	NA
195	FEMALE	28	NO	NO	NO	LYMPH NODE ASPIRATE	UNKNOWN	NEGATIVE	NEGATIVE	0	NEGATIVE	NEGATIVE	NEGATIVE	0	NA	NA	NA	NA
196	MALE	26	NO	NO	NO	LYMPH NODE ASPIRATE	UNKNOWN	NEGATIVE	NEGATIVE	0	NEGATIVE	NEGATIVE	NEGATIVE	0	NA	NA	NA	NA
197	FEMALE	24	NO	NO	NO	LYMPH NODE ASPIRATE	UNKNOWN	NEGATIVE	NEGATIVE	0	NEGATIVE	NEGATIVE	NEGATIVE	0	NA	NA	NA	NA
198	MALE	26	NO	NO	YES	LYMPH NODE ASPIRATE	UNKNOWN	NEGATIVE	NEGATIVE	0	NEGATIVE	NEGATIVE	NEGATIVE	0	NA	NA	NA	NA
199	MALE	32	NO	YES	NO	LYMPH NODE ASPIRATE	UNKNOWN	NEGATIVE	NEGATIVE	0	NEGATIVE	NEGATIVE	NEGATIVE	0	NA	NA	NA	NA
200	MALE	31	NO	YES	YES	LYMPH NODE ASPIRATE	UNKNOWN	NEGATIVE	NEGATIVE	0	NEGATIVE	NEGATIVE	NEGATIVE	0	NA	NA	NA	NA
201	MALE	36	NO	NO	NO	LYMPH NODE ASPIRATE	NEGATIVE	NEGATIVE	NEGATIVE	0	NEGATIVE	NEGATIVE	NEGATIVE	0	NA	NA	NA	NA
202	MALE	8	YES	NO	YES	SPUTUM	UNKNOWN	POSITIVE	NEGATIVE	0	NEGATIVE	POSITIVE	POSITIVE	19	POSITIVE	POSITIVE	POSITIVE	POSITIVE
203	FEMALE	32	NO	NO	NO	LYMPH NODE ASPIRATE	NEGATIVE	NEGATIVE	NEGATIVE	0	NEGATIVE	NEGATIVE	NEGATIVE	0	NA	NA	NA	NA
204	MALE	33	NO	NO	NO	SPUTUM	POSITIVE	POSITIVE	NEGATIVE	0	NEGATIVE	POSITIVE	NEGATIVE	0	NA	NA	NA	NA
205	MALE	18	NO	NO	YES	SPUTUM	UNKNOWN	NEGATIVE	NEGATIVE	0	NEGATIVE	NEGATIVE	NEGATIVE	0	NA	NA	NA	NA
206	MALE	28	NO	NO	NO	SPUTUM	UNKNOWN	POSITIVE	POSITIVE	1	NEGATIVE	POSITIVE	POSITIVE	8	NEGATIVE	NEGATIVE	NEGATIVE	NEGATIVE
207	MALE	37	NO	NO	YES	SPUTUM	UNKNOWN	NEGATIVE	NEGATIVE	0	NEGATIVE	NEGATIVE	NEGATIVE	0	NA	NA	NA	NA
208	MALE	18	NO	NO	YES	SPUTUM	UNKNOWN	NEGATIVE	NEGATIVE	0	NEGATIVE	NEGATIVE	NEGATIVE	0	NA	NA	NA	NA
209	FEMALE	35	NO	NO	NO	SPUTUM	UNKNOWN	NEGATIVE	NEGATIVE	0	NEGATIVE	NEGATIVE	NEGATIVE	0	NA	NA	NA	NA
210	FEMALE	55	NO	NO	NO	LYMPH NODE ASPIRATE	UNKNOWN	NEGATIVE	NEGATIVE	0	NEGATIVE	NEGATIVE	NEGATIVE	0	NA	NA	NA	NA
211	MALE	53	NO	NO	YES	SPUTUM	UNKNOWN	NEGATIVE	NEGATIVE	0	NEGATIVE	NEGATIVE	NEGATIVE	0	NA	NA	NA	NA
212	MALE	24	NO	NO	YES	LYMPH NODE ASPIRATE	UNKNOWN	NEGATIVE	NEGATIVE	0	NEGATIVE	NEGATIVE	NEGATIVE	0	NA	NA	NA	NA
213	FEMALE	25	NO	NO	YES	SPUTUM	UNKNOWN	NEGATIVE	NEGATIVE	0	NEGATIVE	NEGATIVE	NEGATIVE	0	NA	NA	NA	NA
214	FEMALE	24	NO	YES	NO	ABSCESS ASPIRATE	UNKNOWN	NEGATIVE	NEGATIVE	0	NEGATIVE	NEGATIVE	NEGATIVE	0	NA	NA	NA	NA
215	FEMALE	47	NO	NO	NO	ABSCESS ASPIRATE	UNKNOWN	NEGATIVE	NEGATIVE	0	NEGATIVE	NEGATIVE	NEGATIVE	0	NA	NA	NA	NA
216	MALE	42	NO	NO	YES	ABSCESS ASPIRATE	UNKNOWN	NEGATIVE	NEGATIVE	0	NEGATIVE	NEGATIVE	NEGATIVE	0	NA	NA	NA	NA
217	FEMALE	25	NO	NO	NO	LYMPH NODE ASPIRATE	UNKNOWN	NEGATIVE	NEGATIVE	0	NEGATIVE	NEGATIVE	NEGATIVE	0	NA	NA	NA	NA
218	MALE	36	NO	YES	YES	SPUTUM	UNKNOWN	NEGATIVE	NEGATIVE	0	NEGATIVE	NEGATIVE	NEGATIVE	0	NA	NA	NA	NA
219	FEMALE	25	NO	YES	YES	LYMPH NODE ASPIRATE	UNKNOWN	NEGATIVE	NEGATIVE	0	NEGATIVE	NEGATIVE	NEGATIVE	0	NA	NA	NA	NA
220	MALE	24	NO	NO	NO	SPUTUM	UNKNOWN	NEGATIVE	NEGATIVE	0	NEGATIVE	NEGATIVE	NEGATIVE	0	NA	NA	NA	NA
221	MALE	26	NO	NO	YES	LYMPH NODE ASPIRATE	UNKNOWN	NEGATIVE	NEGATIVE	0	NEGATIVE	NEGATIVE	NEGATIVE	0	NA	NA	NA	NA
222	FEMALE	29	NO	NO	NO	SPUTUM	UNKNOWN	NEGATIVE	NEGATIVE	0	NEGATIVE	NEGATIVE	NEGATIVE	0	NA	NA	NA	NA
223	FEMALE	27	NO	NO	NO	LYMPH NODE ASPIRATE	UNKNOWN	NEGATIVE	NEGATIVE	0	NEGATIVE	NEGATIVE	NEGATIVE	0	NA	NA	NA	NA
224	MALE	40	NO	NO	YES	SPUTUM	NEGATIVE	NEGATIVE	NEGATIVE	0	NEGATIVE	NEGATIVE	NEGATIVE	0	NA	NA	NA	NA
225	MALE	41	YES	NO	NO	SPUTUM	NEGATIVE	NEGATIVE	NEGATIVE	0	NEGATIVE	NEGATIVE	NEGATIVE	0	NA	NA	NA	NA
226	FEMALE	24	NO	NO	YES	SPUTUM	UNKNOWN	NEGATIVE	NEGATIVE	0	NEGATIVE	NEGATIVE	NEGATIVE	0	NA	NA	NA	NA
227	MALE	28	NO	YES	YES	SPUTUM	UNKNOWN	NEGATIVE	NEGATIVE	0	NEGATIVE	NEGATIVE	NEGATIVE	0	NA	NA	NA	NA
228	MALE	24	NO	NO	YES	SPUTUM	UNKNOWN	NEGATIVE	NEGATIVE	0	NEGATIVE	NEGATIVE	NEGATIVE	0	NA	NA	NA	NA
229	FEMALE	46	NO	YES	YES	SPUTUM	UNKNOWN	NEGATIVE	NEGATIVE	0	NEGATIVE	NEGATIVE	NEGATIVE	0	NA	NA	NA	NA
230	FEMALE	49	YES	NO	NO	SPUTUM	UNKNOWN	NEGATIVE	NEGATIVE	0	NEGATIVE	NEGATIVE	NEGATIVE	0	NA	NA	NA	NA
231	FEMALE	37	NO	YES	YES	SPUTUM	UNKNOWN	NEGATIVE	NEGATIVE	0	NEGATIVE	NEGATIVE	NEGATIVE	0	NA	NA	NA	NA
232	FEMALE	33	NO	NO	YES	LYMPH NODE ASPIRATE	POSITIVE	NEGATIVE	NEGATIVE	0	NEGATIVE	NEGATIVE	NEGATIVE	0	NA	NA	NA	NA
233	MALE	54	NO	NO	YES	SPUTUM	POSITIVE	NEGATIVE	NEGATIVE	0	NEGATIVE	NEGATIVE	NEGATIVE	0	NA	NA	NA	NA
234	FEMALE	45	NO	NO	YES	LYMPH NODE ASPIRATE	UNKNOWN	NEGATIVE	NEGATIVE	0	NEGATIVE	NEGATIVE	NEGATIVE	0	NA	NA	NA	NA
235	FEMALE	26	NO	YES	NO	LYMPH NODE ASPIRATE	UNKNOWN	NEGATIVE	NEGATIVE	0	NEGATIVE	NEGATIVE	NEGATIVE	0	NA	NA	NA	NA
236	MALE	24	YES	NO	NO	LYMPH NODE ASPIRATE	UNKNOWN	NEGATIVE	NEGATIVE	0	NEGATIVE	NEGATIVE	NEGATIVE	0	NA	NA	NA	NA
237	MALE	29	NO	NO	YES	LYMPH NODE ASPIRATE	UNKNOWN	NEGATIVE	NEGATIVE	0	NEGATIVE	NEGATIVE	NEGATIVE	0	NA	NA	NA	NA
238	MALE	24	NO	YES	NO	LYMPH NODE ASPIRATE	UNKNOWN	NEGATIVE	NEGATIVE	0	NEGATIVE	NEGATIVE	NEGATIVE	0	NA	NA	NA	NA
239	FEMALE	23	NO	YES	YES	LYMPH NODE ASPIRATE	UNKNOWN	NEGATIVE	NEGATIVE	0	NEGATIVE	NEGATIVE	NEGATIVE	0	NA	NA	NA	NA
240	MALE	20	NO	YES	NO	SPUTUM	POSITIVE	NEGATIVE	NEGATIVE	0	NEGATIVE	NEGATIVE	NEGATIVE	0	NA	NA	NA	NA
241	FEMALE	21	NO	YES	YES	LYMPH NODE ASPIRATE	UNKNOWN	NEGATIVE	NEGATIVE	0	NEGATIVE	NEGATIVE	NEGATIVE	0	NA	NA	NA	NA
242	MALE	21	NO	NO	NO	SPUTUM	UNKNOWN	NEGATIVE	NEGATIVE	0	NEGATIVE	NEGATIVE	NEGATIVE	0	NA	NA	NA	NA
243	FEMALE	25	NO	NO	YES	SPUTUM	UNKNOWN	NEGATIVE	NEGATIVE	0	NEGATIVE	NEGATIVE	NEGATIVE	0	NA	NA	NA	NA
244	MALE	25	NO	NO	NO	SPUTUM	UNKNOWN	NEGATIVE	NEGATIVE	0	NEGATIVE	NEGATIVE	NEGATIVE	0	NA	NA	NA	NA
245	FEMALE	28	NO	NO	NO	SPUTUM	UNKNOWN	NEGATIVE	NEGATIVE	0	NEGATIVE	NEGATIVE	NEGATIVE	0	NA	NA	NA	NA
246	MALE	26	NO	YES	NO	SPUTUM	POSITIVE	NEGATIVE	NEGATIVE	0	NEGATIVE	NEGATIVE	NEGATIVE	0	NA	NA	NA	NA
247	MALE	24	NO	NO	NO	SPUTUM	UNKNOWN	NEGATIVE	NEGATIVE	0	NEGATIVE	NEGATIVE	NEGATIVE	0	NA	NA	NA	NA
248	MALE	22	NO	YES	YES	LYMPH NODE ASPIRATE	UNKNOWN	NEGATIVE	NEGATIVE	0	NEGATIVE	NEGATIVE	NEGATIVE	0	NA	NA	NA	NA
249	MALE	22	NO	NO	NO	LYMPH NODE ASPIRATE	UNKNOWN	NEGATIVE	NEGATIVE	0	NEGATIVE	NEGATIVE	NEGATIVE	0	NA	NA	NA	NA
250	MALE	26	NO	NO	NO	SPUTUM	UNKNOWN	NEGATIVE	NEGATIVE	0	NEGATIVE	NEGATIVE	NEGATIVE	0	NA	NA	NA	NA
251	MALE	24	NO	NO	YES	LYMPH NODE ASPIRATE	UNKNOWN	NEGATIVE	NEGATIVE	0	NEGATIVE	NEGATIVE	NEGATIVE	0	NA	NA	NA	NA
252	MALE	22	NO	YES	NO	SPUTUM	POSITIVE	NEGATIVE	NEGATIVE	0	NEGATIVE	NEGATIVE	NEGATIVE	0	NA	NA	NA	NA
253	FEMALE	38	YES	YES	YES	LYMPH NODE ASPIRATE	NEGATIVE	NEGATIVE	NEGATIVE	0	NEGATIVE	NEGATIVE	NEGATIVE	0	NA	NA	NA	NA
254	MALE	78	NO	NO	YES	SPUTUM	NEGATIVE	NEGATIVE	NEGATIVE	0	NEGATIVE	NEGATIVE	NEGATIVE	0	NA	NA	NA	NA
255	FEMALE	40	NO	NO	NO	LYMPH NODE ASPIRATE	POSITIVE	NEGATIVE	NEGATIVE	0	NEGATIVE	NEGATIVE	NEGATIVE	0	NA	NA	NA	NA
256	MALE	42	NO	YES	YES	SPUTUM	POSITIVE	NEGATIVE	NEGATIVE	0	NEGATIVE	POSITIVE	NEGATIVE	0	NA	NA	NA	NA
257	MALE	78	NO	YES	NO	SPUTUM	UNKNOWN	NEGATIVE	NEGATIVE	0	NEGATIVE	NEGATIVE	NEGATIVE	0	NA	NA	NA	NA
258	MALE	75	NO	NO	YES	SPUTUM	POSITIVE	NEGATIVE	POSITIVE	1	NEGATIVE	POSITIVE	POSITIVE	3	NEGATIVE	NEGATIVE	NEGATIVE	NEGATIVE
259	FEMALE	48	YES	NO	YES	LYMPH NODE ASPIRATE	UNKNOWN	NEGATIVE	NEGATIVE	0	NEGATIVE	NEGATIVE	NEGATIVE	0	NA	NA	NA	NA
260	MALE	30	NO	YES	NO	LYMPH NODE ASPIRATE	UNKNOWN	NEGATIVE	NEGATIVE	0	NEGATIVE	NEGATIVE	NEGATIVE	0	NA	NA	NA	NA
261	MALE	36	NO	YES	NO	SPUTUM	UNKNOWN	NEGATIVE	NEGATIVE	0	NEGATIVE	NEGATIVE	NEGATIVE	0	NA	NA	NA	NA
262	FEMALE	39	NO	NO	YES	SPUTUM	UNKNOWN	NEGATIVE	NEGATIVE	0	NEGATIVE	NEGATIVE	NEGATIVE	0	NA	NA	NA	NA
263	MALE	24	NO	NO	NO	LYMPH NODE ASPIRATE	UNKNOWN	NEGATIVE	NEGATIVE	0	NEGATIVE	NEGATIVE	NEGATIVE	0	NA	NA	NA	NA
264	FEMALE	26	NO	NO	NO	SPUTUM	UNKNOWN	NEGATIVE	NEGATIVE	0	NEGATIVE	NEGATIVE	NEGATIVE	0	NA	NA	NA	NA
265	MALE	24	NO	NO	NO	ABSCESS ASPIRATE	UNKNOWN	NEGATIVE	NEGATIVE	0	NEGATIVE	NEGATIVE	NEGATIVE	0	NA	NA	NA	NA
266	FEMALE	25	NO	YES	NO	ABSCESS ASPIRATE	UNKNOWN	NEGATIVE	NEGATIVE	0	NEGATIVE	NEGATIVE	NEGATIVE	0	NA	NA	NA	NA
267	MALE	28	NO	YES	NO	LYMPH NODE ASPIRATE	POSITIVE	NEGATIVE	NEGATIVE	0	NEGATIVE	NEGATIVE	NEGATIVE	0	NA	NA	NA	NA
268	FEMALE	29	NO	NO	NO	LYMPH NODE ASPIRATE	UNKNOWN	NEGATIVE	NEGATIVE	0	NEGATIVE	NEGATIVE	NEGATIVE	0	NA	NA	NA	NA
269	FEMALE	32	NO	NO	NO	LYMPH NODE ASPIRATE	UNKNOWN	NEGATIVE	NEGATIVE	0	NEGATIVE	NEGATIVE	NEGATIVE	0	NA	NA	NA	NA
270	MALE	23	NO	NO	NO	LYMPH NODE ASPIRATE	UNKNOWN	NEGATIVE	NEGATIVE	0	NEGATIVE	NEGATIVE	NEGATIVE	0	NA	NA	NA	NA
271	FEMALE	24	NO	NO	NO	LYMPH NODE ASPIRATE	UNKNOWN	NEGATIVE	NEGATIVE	0	NEGATIVE	NEGATIVE	NEGATIVE	0	NA	NA	NA	NA
272	FEMALE	23	NO	YES	NO	SPUTUM	UNKNOWN	NEGATIVE	NEGATIVE	0	NEGATIVE	NEGATIVE	NEGATIVE	0	NA	NA	NA	NA
273	MALE	25	NO	NO	NO	SPUTUM	NEGATIVE	NEGATIVE	NEGATIVE	0	NEGATIVE	NEGATIVE	NEGATIVE	0	NA	NA	NA	NA
274	MALE	26	NO	NO	NO	SPUTUM	POSITIVE	NEGATIVE	NEGATIVE	0	NEGATIVE	NEGATIVE	NEGATIVE	0	NA	NA	NA	NA
275	FEMALE	24	NO	NO	NO	SPUTUM	UNKNOWN	NEGATIVE	NEGATIVE	0	NEGATIVE	NEGATIVE	NEGATIVE	0	NA	NA	NA	NA
276	MALE	29	NO	NO	YES	SPUTUM	UNKNOWN	NEGATIVE	NEGATIVE	0	NEGATIVE	NEGATIVE	NEGATIVE	0	NA	NA	NA	NA
277	MALE	26	NO	NO	NO	SPUTUM	UNKNOWN	NEGATIVE	NEGATIVE	0	NEGATIVE	NEGATIVE	NEGATIVE	0	NA	NA	NA	NA
278	MALE	17	NO	NO	NO	SPUTUM	NEGATIVE	NEGATIVE	NEGATIVE	0	NEGATIVE	NEGATIVE	NEGATIVE	0	NA	NA	NA	NA
279	MALE	30	YES	NO	NO	SPUTUM	NEGATIVE	NEGATIVE	NEGATIVE	0	NEGATIVE	NEGATIVE	NEGATIVE	0	NA	NA	NA	NA
280	MALE	25	YES	YES	NO	SPUTUM	POSITIVE	NEGATIVE	NEGATIVE	0	NEGATIVE	NEGATIVE	NEGATIVE	0	NA	NA	NA	NA
281	FEMALE	12	NO	NO	NO	SPUTUM	NEGATIVE	NEGATIVE	NEGATIVE	0	NEGATIVE	NEGATIVE	NEGATIVE	0	NA	NA	NA	NA
282	FEMALE	28	NO	NO	NO	SPUTUM	UNKNOWN	NEGATIVE	NEGATIVE	0	NEGATIVE	NEGATIVE	NEGATIVE	0	NA	NA	NA	NA
283	FEMALE	26	NO	NO	NO	SPUTUM	UNKNOWN	NEGATIVE	NEGATIVE	0	NEGATIVE	NEGATIVE	NEGATIVE	0	NA	NA	NA	NA
284	FEMALE	24	NO	NO	NO	LYMPH NODE ASPIRATE	UNKNOWN	NEGATIVE	NEGATIVE	0	NEGATIVE	NEGATIVE	NEGATIVE	0	NA	NA	NA	NA
285	MALE	29	NO	NO	NO	LYMPH NODE ASPIRATE	UNKNOWN	NEGATIVE	NEGATIVE	0	NEGATIVE	NEGATIVE	NEGATIVE	0	NA	NA	NA	NA
286	FEMALE	26	NO	NO	NO	LYMPH NODE ASPIRATE	UNKNOWN	NEGATIVE	NEGATIVE	0	NEGATIVE	NEGATIVE	NEGATIVE	0	NA	NA	NA	NA
287	MALE	24	NO	NO	NO	LYMPH NODE ASPIRATE	UNKNOWN	NEGATIVE	NEGATIVE	0	NEGATIVE	NEGATIVE	NEGATIVE	0	NA	NA	NA	NA
288	FEMALE	28	NO	NO	NO	LYMPH NODE ASPIRATE	UNKNOWN	NEGATIVE	NEGATIVE	0	NEGATIVE	NEGATIVE	NEGATIVE	0	NA	NA	NA	NA
289	MALE	36	NO	NO	NO	LYMPH NODE ASPIRATE	UNKNOWN	NEGATIVE	NEGATIVE	0	NEGATIVE	NEGATIVE	NEGATIVE	0	NA	NA	NA	NA
290	FEMALE	24	YES	NO	NO	LYMPH NODE ASPIRATE	UNKNOWN	NEGATIVE	NEGATIVE	0	NEGATIVE	NEGATIVE	NEGATIVE	0	NA	NA	NA	NA
291	MALE	28	NO	NO	NO	SPUTUM	UNKNOWN	NEGATIVE	NEGATIVE	0	NEGATIVE	NEGATIVE	NEGATIVE	0	NA	NA	NA	NA
292	FEMALE	60	NO	NO	NO	SPUTUM	UNKNOWN	NEGATIVE	NEGATIVE	0	NEGATIVE	NEGATIVE	NEGATIVE	0	NA	NA	NA	NA
293	FEMALE	59	NO	NO	NO	LYMPH NODE ASPIRATE	UNKNOWN	NEGATIVE	NEGATIVE	0	NEGATIVE	NEGATIVE	NEGATIVE	0	NA	NA	NA	NA
294	MALE	40	YES	NO	NO	SPUTUM	NEGATIVE	NEGATIVE	NEGATIVE	0	NEGATIVE	NEGATIVE	NEGATIVE	0	NA	NA	NA	NA
295	MALE	41	NO	NO	NO	SPUTUM	NEGATIVE	NEGATIVE	NEGATIVE	0	NEGATIVE	NEGATIVE	NEGATIVE	0	NA	NA	NA	NA
296	FEMALE	24	NO	NO	NO	SPUTUM	UNKNOWN	NEGATIVE	NEGATIVE	0	NEGATIVE	NEGATIVE	NEGATIVE	0	NA	NA	NA	NA
297	MALE	28	NO	YES	YES	SPUTUM	UNKNOWN	NEGATIVE	NEGATIVE	0	NEGATIVE	NEGATIVE	NEGATIVE	0	NA	NA	NA	NA
298	MALE	24	YES	NO	YES	SPUTUM	UNKNOWN	NEGATIVE	NEGATIVE	0	NEGATIVE	NEGATIVE	NEGATIVE	0	NA	NA	NA	NA
299	FEMALE	46	NO	YES	YES	SPUTUM	UNKNOWN	NEGATIVE	NEGATIVE	0	NEGATIVE	NEGATIVE	NEGATIVE	0	NA	NA	NA	NA
300	FEMALE	49	YES	NO	NO	LYMPH NODE ASPIRATE	UNKNOWN	NEGATIVE	NEGATIVE	0	NEGATIVE	NEGATIVE	NEGATIVE	0	NA	NA	NA	NA
301	FEMALE	37	NO	YES	YES	LYMPH NODE ASPIRATE	UNKNOWN	NEGATIVE	NEGATIVE	0	NEGATIVE	NEGATIVE	NEGATIVE	0	NA	NA	NA	NA
302	FEMALE	33	NO	NO	NO	SPUTUM	POSITIVE	NEGATIVE	NEGATIVE	0	NEGATIVE	NEGATIVE	NEGATIVE	0	NA	NA	NA	NA
303	MALE	54	NO	NO	YES	SPUTUM	POSITIVE	NEGATIVE	NEGATIVE	0	NEGATIVE	NEGATIVE	NEGATIVE	0	NA	NA	NA	NA
304	MALE	25	NO	NO	NO	LYMPH NODE ASPIRATE	UNKNOWN	NEGATIVE	NEGATIVE	0	NEGATIVE	NEGATIVE	NEGATIVE	0	NA	NA	NA	NA
305	MALE	26	NO	NO	NO	LYMPH NODE ASPIRATE	UNKNOWN	NEGATIVE	NEGATIVE	0	NEGATIVE	NEGATIVE	NEGATIVE	0	NA	NA	NA	NA
306	MALE	24	NO	NO	NO	ABSCESS ASPIRATE	UNKNOWN	NEGATIVE	NEGATIVE	0	NEGATIVE	NEGATIVE	NEGATIVE	0	NA	NA	NA	NA
307	MALE	23	NO	NO	NO	LYMPH NODE ASPIRATE	UNKNOWN	NEGATIVE	NEGATIVE	0	NEGATIVE	NEGATIVE	NEGATIVE	0	NA	NA	NA	NA
308	FEMALE	36	NO	NO	NO	LYMPH NODE ASPIRATE	UNKNOWN	NEGATIVE	NEGATIVE	0	NEGATIVE	NEGATIVE	NEGATIVE	0	NA	NA	NA	NA
309	MALE	39	NO	NO	YES	LYMPH NODE ASPIRATE	UNKNOWN	NEGATIVE	NEGATIVE	0	NEGATIVE	NEGATIVE	NEGATIVE	0	NA	NA	NA	NA
310	FEMALE	38	NO	NO	NO	LYMPH NODE ASPIRATE	UNKNOWN	NEGATIVE	NEGATIVE	0	NEGATIVE	NEGATIVE	NEGATIVE	0	NA	NA	NA	NA
311	MALE	25	NO	NO	NO	LYMPH NODE ASPIRATE	UNKNOWN	NEGATIVE	NEGATIVE	0	NEGATIVE	NEGATIVE	NEGATIVE	0	NA	NA	NA	NA
312	FEMALE	24	NO	NO	NO	SPUTUM	UNKNOWN	NEGATIVE	NEGATIVE	0	NEGATIVE	NEGATIVE	NEGATIVE	0	NA	NA	NA	NA
313	MALE	15	NO	NO	NO	SPUTUM	UNKNOWN	NEGATIVE	NEGATIVE	0	NEGATIVE	NEGATIVE	NEGATIVE	0	NA	NA	NA	NA
314	FEMALE	15	NO	YES	YES	SPUTUM	UNKNOWN	NEGATIVE	NEGATIVE	0	NEGATIVE	NEGATIVE	NEGATIVE	0	NA	NA	NA	NA
315	MALE	17	NO	YES	NO	SPUTUM	UNKNOWN	NEGATIVE	NEGATIVE	0	NEGATIVE	NEGATIVE	NEGATIVE	0	NA	NA	NA	NA
316	MALE	19	NO	NO	NO	SPUTUM	UNKNOWN	NEGATIVE	NEGATIVE	0	NEGATIVE	NEGATIVE	NEGATIVE	0	NA	NA	NA	NA
317	MALE	25	NO	NO	NO	SPUTUM	NEGATIVE	NEGATIVE	NEGATIVE	0	NEGATIVE	NEGATIVE	NEGATIVE	0	NA	NA	NA	NA
318	FEMALE	18	NO	NO	NO	LYMPH NODE ASPIRATE	UNKNOWN	NEGATIVE	NEGATIVE	0	NEGATIVE	NEGATIVE	NEGATIVE	0	NA	NA	NA	NA
319	FEMALE	25	NO	YES	NO	LYMPH NODE ASPIRATE	NEGATIVE	NEGATIVE	NEGATIVE	0	NEGATIVE	NEGATIVE	NEGATIVE	0	NA	NA	NA	NA
320	FEMALE	26	NO	YES	NO	LYMPH NODE ASPIRATE	NEGATIVE	NEGATIVE	NEGATIVE	0	NEGATIVE	NEGATIVE	NEGATIVE	0	NA	NA	NA	NA
321	FEMALE	24	NO	NO	YES	LYMPH NODE ASPIRATE	NEGATIVE	NEGATIVE	NEGATIVE	0	NEGATIVE	NEGATIVE	NEGATIVE	0	NA	NA	NA	NA
322	MALE	32	NO	NO	NO	LYMPH NODE ASPIRATE	UNKNOWN	NEGATIVE	NEGATIVE	0	NEGATIVE	NEGATIVE	NEGATIVE	0	NA	NA	NA	NA
323	FEMALE	25	NO	NO	NO	LYMPH NODE ASPIRATE	UNKNOWN	NEGATIVE	NEGATIVE	0	NEGATIVE	NEGATIVE	NEGATIVE	0	NA	NA	NA	NA
324	MALE	23	NO	NO	NO	LYMPH NODE ASPIRATE	UNKNOWN	NEGATIVE	NEGATIVE	0	NEGATIVE	NEGATIVE	NEGATIVE	0	NA	NA	NA	NA
325	MALE	26	NO	YES	NO	SPUTUM	NEGATIVE	NEGATIVE	NEGATIVE	0	NEGATIVE	NEGATIVE	NEGATIVE	0	NA	NA	NA	NA
326	MALE	18	NO	NO	NO	SPUTUM	UNKNOWN	NEGATIVE	NEGATIVE	0	NEGATIVE	NEGATIVE	NEGATIVE	0	NA	NA	NA	NA
327	MALE	19	NO	NO	NO	LYMPH NODE ASPIRATE	UNKNOWN	NEGATIVE	NEGATIVE	0	NEGATIVE	NEGATIVE	NEGATIVE	0	NA	NA	NA	NA
328	FEMALE	19	NO	NO	YES	LYMPH NODE ASPIRATE	UNKNOWN	NEGATIVE	NEGATIVE	0	NEGATIVE	NEGATIVE	NEGATIVE	0	NA	NA	NA	NA
329	MALE	20	NO	NO	NO	LYMPH NODE ASPIRATE	UNKNOWN	NEGATIVE	NEGATIVE	0	NEGATIVE	NEGATIVE	NEGATIVE	0	NA	NA	NA	NA
330	MALE	20	NO	YES	YES	LYMPH NODE ASPIRATE	UNKNOWN	NEGATIVE	NEGATIVE	0	NEGATIVE	NEGATIVE	NEGATIVE	0	NA	NA	NA	NA
331	FEMALE	30	NO	NO	NO	LYMPH NODE ASPIRATE	UNKNOWN	NEGATIVE	NEGATIVE	0	NEGATIVE	NEGATIVE	NEGATIVE	0	NA	NA	NA	NA
332	MALE	40	NO	NO	YES	SPUTUM	NEGATIVE	NEGATIVE	NEGATIVE	0	NEGATIVE	NEGATIVE	NEGATIVE	0	NA	NA	NA	NA
333	MALE	41	YES	NO	NO	SPUTUM	NEGATIVE	NEGATIVE	NEGATIVE	0	NEGATIVE	NEGATIVE	NEGATIVE	0	NA	NA	NA	NA
334	FEMALE	24	YES	NO	YES	SPUTUM	UNKNOWN	NEGATIVE	NEGATIVE	0	NEGATIVE	NEGATIVE	NEGATIVE	0	NA	NA	NA	NA
335	MALE	28	NO	YES	YES	SPUTUM	UNKNOWN	NEGATIVE	NEGATIVE	0	NEGATIVE	NEGATIVE	NEGATIVE	0	NA	NA	NA	NA
336	MALE	24	YES	NO	NO	SPUTUM	UNKNOWN	NEGATIVE	NEGATIVE	0	NEGATIVE	NEGATIVE	NEGATIVE	0	NA	NA	NA	NA
337	FEMALE	46	NO	YES	YES	SPUTUM	UNKNOWN	NEGATIVE	NEGATIVE	0	NEGATIVE	NEGATIVE	NEGATIVE	0	NA	NA	NA	NA
338	FEMALE	49	NO	NO	NO	LYMPH NODE ASPIRATE	UNKNOWN	NEGATIVE	NEGATIVE	0	NEGATIVE	NEGATIVE	NEGATIVE	0	NA	NA	NA	NA
339	FEMALE	37	NO	YES	YES	SPUTUM	UNKNOWN	NEGATIVE	NEGATIVE	0	NEGATIVE	NEGATIVE	NEGATIVE	0	NA	NA	NA	NA
340	FEMALE	33	NO	NO	NO	LYMPH NODE ASPIRATE	POSITIVE	NEGATIVE	NEGATIVE	0	NEGATIVE	NEGATIVE	NEGATIVE	0	NA	NA	NA	NA
341	MALE	54	NO	NO	NO	SPUTUM	POSITIVE	POSITIVE	NEGATIVE	0	NEGATIVE	NEGATIVE	NEGATIVE	0	NA	NA	NA	NA
342	MALE	48	NO	NO	NO	SPUTUM	NEGATIVE	NEGATIVE	NEGATIVE	0	NEGATIVE	NEGATIVE	NEGATIVE	0	NA	NA	NA	NA
343	MALE	44	NO	YES	NO	SPUTUM	UNKNOWN	NEGATIVE	NEGATIVE	0	NEGATIVE	NEGATIVE	NEGATIVE	0	NA	NA	NA	NA
344	MALE	28	NO	YES	NO	SPUTUM	UNKNOWN	NEGATIVE	NEGATIVE	0	NEGATIVE	NEGATIVE	NEGATIVE	0	NA	NA	NA	NA
	TESTS AND INFORMATION OBTAINED FROM MUBENDE REGIONAL REFERRAL HOSPITAL									TEST RESULTS ON DUPLICATES RUN AT THE MEDICAL MICROBIOLOGY , MAKERERE UNIVERSITY COLLEGE OF HEALTH SCIENCES
	NA information not availalble of test not taken.
	Case ID is replace with numbers from 1 to 344 as part of ethical requirement
	Information about the patients ethnic group, economic status and any information that can or could be use to reconstruct the ID of the patient has been omitted
